# Supplementary material for: Cultivar, Trait and Management System Selection to Improve Soft-Red Winter Wheat Productivity in the Eastern United States
Source: Front Plant Sci. 2020 Mar 31;11:335. doi: 10.3389/fpls.2020.00335 (PMC7136473; doi:10.3389/fpls.2020.00335)
Supplement: Supplementary file 1 [file Data_Sheet_1.xlsx]

## Sheet: Low-N
Supplementary Data Sheet 1: Least square means for the traits including days to heading (HD), days to maturity (MD), biomass at maturity (MD_BIO), plant height (PLH), grain yield (YLD), nitrogen use efficiency (NUE), grain number (GN), number of spikes (NS), kernel weight (KW), spike length (SPL), kernels per spike (KPS), kernel weight per spike (KWS), fruiting efficiency (FE), and harvest index …
Genotype	Nitrogen	HD	MD	MD_BIO	PLH	YLD	NUE	GN	NS	KW	SPL	KNS	KWS	FE	HI
PU01	Low	133.375	166.5	67.5	752.75	5001.36	200.054	752.75	44.2083	34.3667	7.955	28.65	0.87225	102.792	0.350284
PU02	Low	127.5	164.75	81.0675	810.125	5404.9	216.196	810.125	50.625	38.825	7.735	21.975	0.77025	59.5364	0.361464
PU03	Low	131.5	168.5	70.7	976.75	4494.42	179.777	976.75	45	36.4542	7.695	25.4571	0.804	75.2809	0.394192
PU04	Low	127.75	166.125	82.3929	978.75	5339.58	213.583	978.75	50.375	37.3292	7.7075	27.475	0.944	67.4843	0.405397
PU05	Low	127.25	166.125	98.8838	1020.12	5365.49	214.62	1020.12	47.7083	39.0167	7.7125	28.375	0.97925	68.8676	0.404819
PU06	Low	127	166.5	101.7	1230	5571.22	222.849	1230	58	36.3042	7.7925	27.95	0.867	94.8682	0.415767
PU07	Low	133.429	166.429	77.1543	971.875	4667.92	186.717	971.875	40.7083	35.6292	8.24	33	1.00029	106.372	0.399551
PU08	Low	128	166.625	91.2687	1182.75	5698.93	227.957	1182.75	59.6042	36.5792	7.2775	25.8	0.8005	78.1497	0.434842
PU09	Low	127.75	166.375	82.1962	984.625	5851.64	234.065	984.625	57.7083	36.6125	7.5175	26.975	0.82075	76.4085	0.409513
PU10	Low	127.375	167.375	89.2888	1067.88	5527.54	221.101	1067.88	53.4167	35.5625	7.79	27.725	0.84275	82.3474	0.447288
PU11	Low	133.25	166.5	83.1125	917.25	5269.96	210.798	917.25	51.75	39.8286	7.2475	24.775	0.87725	79.2735	0.426019
PU12	Low	127.5	165.75	93.9363	1017.62	5270.42	210.817	1017.62	50.9583	37.125	7.53714	27.725	0.87275	67.3739	0.378447
PU13	Low	132.25	166	91.5362	1004.5	6090.48	243.619	1004.5	63.625	38.0208	7.2425	23.25	0.79025	71.1362	0.395284
PU14	Low	131.25	167.25	82.4771	851.25	4917.03	196.681	851.25	53.1875	41.7389	7.34	23.275	0.908	55.6934	0.375783
PU15	Low	128.25	166	100.096	1206.62	5875.25	235.01	1206.62	53.125	35.5292	8.5625	34	1.06	86.4313	0.429735
PU16	Low	127.875	167.75	102.068	1245.25	5638.39	225.536	1245.25	55.25	36.4667	8.565	31.075	0.99875	82.4495	0.427995
PU17	Low	128	166.75	85.8012	1026.5	4696.11	187.845	1026.5	48.9375	34.5375	7.9725	32.25	0.98425	106.214	0.394535
PU18	Low	131.125	167.25	97.2087	1221.5	5870.01	234.801	1221.5	59.2708	35.1292	8.125	32.325	0.9665	91.0369	0.409548
PU19	Low	134	169.375	81.3413	1087.38	5649.85	225.994	1087.38	46.6458	33.8833	7.2575	33	0.9735	114.594	0.41135
PU20	Low	129.125	167.625	95.6957	1263.5	5742.43	229.697	1263.5	58.8958	34.7792	7.8125	24.95	0.778	80.9051	0.405055
PU21	Low	132.625	167.375	59.9029	755.25	4928.07	197.123	755.25	37.4167	35.575	7.8525	28.675	0.90575	90.7933	0.377735
PU22	Low	132.25	167.875	98.3437	1280.62	5616.54	224.662	1280.62	43.4167	31.6792	8.11	33	0.96025	116.008	0.392291
PU23	Low	128.125	166.5	83.99	959.143	5619.18	224.767	959.143	53.0833	37.3875	7.3225	26.15	0.87475	62.4764	0.392072
PU24	Low	130.125	168.875	77.8725	914.375	4718.61	188.744	914.375	47.5	35.2917	7.23	27.575	0.85175	85.5538	0.394637
PU25	Low	132	169.5	90.3486	1071.14	5978.81	239.152	1071.14	46.4583	35.8958	8.28286	32.225	1.00825	93.1039	0.398572
PU26	Low	128.875	167.875	112.538	1341.38	5802.18	232.087	1341.38	58.4583	35.8083	7.725	28.65	0.90625	78.3359	0.404745
PU27	Low	133.75	168.625	97.0538	1205.62	5358.47	214.339	1205.62	48.25	32.7417	8.15875	32.35	0.9395	105.655	0.398638
PU28	Low	135.375	171.875	83.2838	922.375	4900.72	196.029	922.375	40.9583	33.2167	8.71	33	0.99775	110.268	0.395665
PU29	Low	132.625	168.625	73.5625	753	5039.73	201.589	753	38.7083	39.65	7.94286	30.875	1.048	74.212	0.388075
PU30	Low	133.375	169.5	87.84	1096.25	5080.28	203.211	1096.25	48.9167	33.2762	7.77714	33.475	0.93375	92.6037	0.370781

## Sheet: High-N
Genotype	Nitro	HD	MD	MD_BIO	PLH	YLD	NUE	GN	NS	KW	SPL	KNS	KWS	FE	HI
PU01	High	133.25	168.25	107.685	94.4531	6296.18	45.9575	1347.5	52.375	34.6083	8.27	33.7	1.036	110.502	0.405111
PU02	High	126.625	167.75	107.079	94.5938	6292.36	45.9296	1204	57.0417	38.2958	8.4725	26.3	0.91875	57	0.430325
PU03	High	130.75	168.5	104.278	89.1406	5842.37	42.6451	1161.88	52.5625	37.6042	8.155	27.925	0.846	84.4038	0.408977
PU04	High	127.375	167	111.859	91.0998	5900.17	43.0669	1301.62	61.9167	37.1583	8.1475	31.075	1.047	87	0.415546
PU05	High	127.571	167.25	113.211	88.8906	6779.6	49.4861	1176.38	55.375	38.7667	7.8725	30.15	1.00875	73	0.405552
PU06	High	127	167.5	107.779	83.9688	6485.21	47.3373	1218.86	62.4375	35.4125	8.27375	29.45	1.00675	75.4771	0.421815
PU07	High	133.125	168.625	112.471	97.1177	6328.39	46.1926	1334.62	51.9583	34.6083	8.8275	34.55	1.1595	102.162	0.413969
PU08	High	127.375	168	122.395	86.5781	7391.68	53.9539	1604.5	67.8333	36.6286	7.9175	30.475	0.95975	92.02	0.444859
PU09	High	128	168.5	103.21	84.2344	6478.66	47.2895	1267.75	56.4792	35.6625	7.795	32.175	1.0435	89.7757	0.423333
PU10	High	127.5	167.375	117.243	82.6094	7320.4	53.4336	1532.12	70.5	35.0333	7.805	28.9	0.8725	83.0211	0.429825
PU11	High	132.75	167.375	100.302	83.1719	6104.72	44.56	1087.88	61.875	39.0167	7.395	25.75	0.92	77.2297	0.415476
PU12	High	128.375	168.125	110.849	88.9688	5655.95	41.2843	1143	53.7083	36.4292	8.415	32.6	1.0355	81.6952	0.435738
PU13	High	132	167.875	115.914	84.125	6816.84	49.7579	1356.71	61.7143	37.1333	8.24875	31.2	1.08425	87.9383	0.439524
PU14	High	131.125	169.375	108.379	91.5938	6150.6	44.8949	1106.62	67	40.6375	8.59875	30.7	1.0925	66.221	0.394386
PU15	High	127.625	167.625	108.021	84.3594	7098.58	51.8145	1344.25	55.875	35.8083	9.145	38.225	1.22457	77.843	0.439154
PU16	High	127.75	168.125	103.989	88.1094	6710.37	48.9808	1159.25	54.5833	37.7	8.7675	33.95	1.05575	73.552	0.442668
PU17	High	127.5	166.75	107.501	85.6719	5483.82	40.0279	1302.62	61.2917	33.6083	7.765	32.275	0.941	97.6241	0.395569
PU18	High	130.125	168.75	116.394	87.375	6706.91	48.9555	1538.75	64.4167	34.7917	8.88	33.625	0.968	88.9212	0.432985
PU19	High	133.25	170.25	89.985	76.3011	6148.16	44.8771	1276.38	51.0833	33.775	7.7325	34.15	0.97125	105	0.471348
PU20	High	130.5	169	94.2313	92.4688	6721.38	49.0612	1202.12	69.1667	35.0417	8.5625	30.35	0.89375	62	0.412867
PU21	High	130.875	168.75	111.191	95.9062	5567.7	40.6402	1309.5	49.4167	35.25	8.885	36.125	1.181	93	0.409387
PU22	High	131.875	169.625	113.499	90.1719	6241.98	45.5619	1463.62	53.25	31.7714	8.7325	39.75	1.06475	110.72	0.408171
PU23	High	127.375	167.625	109.239	86.2344	6401.88	46.7291	1331.75	57.2917	35.8625	7.7825	30.45	0.98975	65.4583	0.418165
PU24	High	130.75	169.25	110.672	95.6094	5850.7	42.7058	1450	65.0417	34.5875	8.0675	26.975	0.846	80.3739	0.405124
PU25	High	132.125	170.5	101.61	90.4375	6866.17	50.118	1444.25	54.5833	35.7167	9.0975	36.525	1.1665	97.4407	0.444565
PU26	High	129.25	168.625	115.396	87.2812	6169.79	45.035	1413.88	60.1667	35.1833	8.4225	34.0286	1.13675	88.026	0.409989
PU27	High	132.625	169.875	117.391	88.8594	6230.4	45.4774	1504.38	64.125	31.2208	8.68	34.4	1.02125	107.889	0.390617
PU28	High	134.625	172	115.341	100.939	5938.09	43.3437	1461.86	54.8333	31.8542	9.63	41.2857	1.10229	103.315	0.378748
PU29	High	132.25	170.125	104.007	93.7031	6058.94	44.2259	1033.38	48.375	39.5708	9.30375	38.15	1.29114	89.5761	0.411695
PU30	High	133.25	170	109.504	84.1406	6065.05	44.2704	1299.14	54.5417	31.5762	8.6075	36.7	1.03175	104.439	0.392635
